# Supplementary material for: Effects of Acute Methamphetamine on Emotional Memory Formation in Humans: Encoding vs Consolidation
Source: PLoS One. 2015 Feb 13;10(2):e0117062. doi: 10.1371/journal.pone.0117062 (PMC4332474; doi:10.1371/journal.pone.0117062)
Supplement: S1 Data — (XLSX) [file pone.0117062.s001.xlsx]

## Sheet: Sheet1
Subject ID	Group	Session Order	Hours Slept the Night After METH20	Age	Sex	Body Mass Index	Education (years)	Caffeine (cups/day)	Nicotine (cigarettes/week)	Alcohol (drinks/week)	Marijuana (times/month)	Marijuana (lifetime occasions of recreational use)	Sedatives (lifetime occasions of recreational use)	Stimulants (lifetime occasions of recreational use)	Opiates (lifetime occasions of recreational use)	Hallucinogens (lifetime occasions of recreational use)	Inhalants (lifetime occasions of recreational use)	Memory Accuracy All Pictures Placebo	Memory Accuracy All Pictures METH10	Memory Accuracy All Pictures METH20	Memory Accuracy Positive Pictures Placebo	Memory Accuracy Positive Pictures METH10	Memory Accuracy Positive Pictures METH20	Memory Accuracy Neutral Pictures Placebo	Memory Accuracy Neutral Pictures METH10	Memory Accuracy Neutral Pictures METH20	Memory Accuracy Negative Pictures Placebo	Memory Accuracy Negative Pictures METH10	Memory Accuracy Negative Pictures METH20	Hit Rate All Pictures Placebo	Hit Rate All Pictures METH10	Hit Rate All Pictures METH20	Hit Rate Positive Pictures Placebo	Hit Rate Positive Pictures METH10	Hit Rate Positive Pictures METH20	Hit Rate Neutral Pictures Placebo	Hit Rate Neutral Pictures METH10	Hit Rate Neutral Pictures METH20	Hit Rate Negative Pictures Placebo	Hit Rate Negative Pictures METH10	Hit Rate Negative Pictures METH20	False Alarm Rate All Pictures Placebo	False Alarm Rate All Pictures METH10	False Alarm Rate All Pictures METH20	False Alarm Rate Positive Pictures Placebo	False Alarm Rate Positive Pictures METH10	False Alarm Rate Positive Pictures METH20	False Alarm Rate Neutral Pictures Placebo	False Alarm Rate Neutral Pictures METH10
RECON01	Encoding	10,20,0	8+	21	F	26.6	14	1	0	9	1	12	0	0	0	0	0	0.916667	0.933333	0.966667	1	1	1	0.9	0.8	0.9	0.85	1	1	0.933333	0.933333	0.966667	1	1	1	0.9	0.8	0.9	0.9	1	1	0.0166667	0	0	0	0	0	0	0
RECON02	Consolidation	0,10,20	8+	22	M	21.58	14	0	0	7	0	200	0	1	0	2	0	0.983333	0.9	0.983333	1	1	0.95	1	0.8	1	0.95	0.9	1	1	0.9	1	1	1	1	1	0.8	1	1	0.9	1	0.0166667	0	0.0166667	0	0	0.05	0	0
RECON03	Consolidation	10,0,20	8+	29	M	19.54	18	3	0	10	0	1000	1	0	2	15	1	0.933333	0.95	0.95	0.95	0.95	0.95	0.9	0.95	0.95	0.95	0.95	0.95	0.966667	1	1	0.95	1	1	0.95	1	1	1	1	1	0.0333333	0.05	0.05	0	0.05	0.05	0.05	0.05
RECON04	Consolidation	10,20,0	8+	25	M	25.71	14	1	0	6	1	8	0	0	1	1	0	0.916667	0.916667	0.9	0.95	0.9	0.95	0.9	0.85	0.9	0.9	1	0.85	0.966667	0.95	0.916667	1	1	0.95	0.95	0.85	0.9	0.95	1	0.9	0.05	0.0333333	0.0166667	0.05	0.1	0	0.05	0
RECON05	Encoding	0,10,20	8+	19	F	20.62	14	1	0	0	0	0	0	0	0	0	0	0.866667	0.8	0.95	0.75	0.75	0.9	0.95	0.85	0.95	0.9	0.8	1	0.966667	0.966667	0.983333	0.95	0.95	0.95	1	1	1	0.95	0.95	1	0.1	0.166667	0.0333333	0.2	0.2	0.05	0.05	0.15
RECON06	Consolidation	10,0,20	8+	24	M	23.59	16	0.5	0	2	0	0	0	0	0	0	0	0.966667	0.983333	0.966667	1	1	1	0.95	1	0.9	0.95	0.95	1	1	1	0.983333	1	1	1	1	1	0.95	1	1	1	0.0333333	0.0166667	0.0166667	0	0	0	0.05	0
RECON08	Encoding	0,10,20	8+	18	M	20.94	14	2	0	2	0	0	0	0	0	0	0	0.966667	0.966667	0.966667	0.95	1	1	0.95	0.9	0.95	1	1	0.95	0.966667	1	1	0.95	1	1	0.95	1	1	1	1	1	0	0.0333333	0.0333333	0	0	0	0	0.1
RECON09	Consolidation	10,0,20	4-6	26	F	22.61	18	3	0	3	0	3	0	0	0	0	0	0.85	0.833333	0.85	0.9	0.8	0.9	0.75	0.75	0.7	0.9	0.95	0.95	0.95	0.95	0.916667	0.95	0.95	0.95	0.9	0.9	0.8	1	1	1	0.1	0.116667	0.0666667	0.05	0.15	0.05	0.15	0.15
RECON10	Encoding	10,0,20	8+	25	F	21	16	1	0	6	0	0	0	0	0	0	0	0.9	0.933333	0.9	1	0.9	0.9	1	0.95	0.9	0.7	0.95	0.9	0.916667	0.933333	0.95	1	0.9	0.95	1	0.95	0.95	0.75	0.95	0.95	0.0166667	0	0.05	0	0	0.05	0	0
RECON11	Consolidation	20,0,10	8+	20	M	22.9	14	0.33	0	0	0	3	0	0	0	0	0	0.9	0.916667	0.9	0.85	0.95	0.8	0.9	0.8	1	0.95	1	0.9	0.983333	0.933333	0.983333	0.95	0.95	1	1	0.85	1	1	1	0.95	0.0833333	0.0166667	0.0833333	0.1	0	0.2	0.1	0.05
RECON12	Consolidation	10,20,0	8+	20	M	23.04	14	1	0	8	0	5	0	0	0	3	0	0.916667	1	0.966667	0.9	1	1	0.95	1	0.9	0.9	1	1	0.95	1	0.966667	0.9	1	1	1	1	0.9	0.95	1	1	0.0333333	0	0	0	0	0	0.05	0
RECON13	Encoding	0,20,10	2-4	24	F	21.05	14	2	2	6	4	50	0	18	0	0	0	0.983333	0.9	0.85	1	0.95	0.9	1	0.9	0.8	0.95	0.85	0.85	1	1	0.983333	1	1	1	1	1	0.95	1	1	1	0.0166667	0.1	0.133333	0	0.05	0.1	0	0.1
RECON14	Consolidation	0,10,20	2-4	23	F	23.05	16	4	1	10	0	0	0	0	0	0	0	0.983333	0.95	0.9	1	0.9	0.9	1	0.95	0.85	0.95	1	0.95	1	0.95	0.916667	1	0.9	0.9	1	0.95	0.9	1	1	0.95	0.0166667	0	0.0166667	0	0	0	0	0
RECON15	Encoding	20,10,0	8+	27	M	25.2	16	1	5	10	0	5	0	0	0	0	0	0.9	0.916667	0.983333	0.95	0.9	1	0.95	0.95	0.95	0.8	0.9	1	1	0.983333	1	1	0.95	1	1	1	1	1	1	1	0.1	0.0666667	0.0166667	0.05	0.05	0	0.05	0.05
RECON16	Encoding	20,10,0	2-4	21	F	19.99	14	1	1	4	0	3	0	0	0	1	0	0.933333	0.983333	0.916667	0.9	1	0.9	0.95	1	0.95	0.95	0.95	0.9	1	1	0.983333	1	1	1	1	1	0.95	1	1	1	0.0666667	0.0166667	0.0666667	0.1	0	0.1	0.05	0
RECON18	Encoding	20,10,0	4-6	18	F	23.42	12	0.3	0	5	1.5	100+	0	0	0	1	0	0.933333	0.983333	0.966667	0.9	1	0.95	0.95	1	0.95	0.95	0.95	1	0.933333	0.983333	0.966667	0.9	1	0.95	0.95	1	0.95	0.95	0.95	1	0	0	0	0	0	0	0	0
RECON19	Encoding	20,10,0	8+	30	M	21.72	16	1	0	2	0	30	4	2	1	11	2	0.866667	0.916667	0.983333	0.85	0.85	1	0.9	0.9	0.95	0.85	1	1	0.883333	0.966667	0.983333	0.85	0.95	1	0.9	0.95	0.95	0.9	1	1	0.0166667	0.05	0	0	0.1	0	0	0.05
RECON20	Consolidation	0,20,10	6-8	23	F	21.54	16	1	0	9	0	15-20	0	7	0	9	0	0.983333	0.95	0.966667	0.95	0.95	1	1	1	0.9	1	0.9	1	1	0.966667	1	1	0.95	1	1	1	1	1	0.95	1	0.0166667	0.0166667	0.0333333	0.05	0	0	0	0
RECON21	Consolidation	0,10,20	2-4	26	M	25.13	16	14	0.5	4	1	60	0	0	0	0	0	0.766667	0.883333	0.9	0.85	0.8	0.9	0.5	0.9	0.95	0.95	0.95	0.85	1	0.983333	1	1	1	1	1	0.95	1	1	1	1	0.233333	0.1	0.1	0.15	0.2	0.1	0.5	0.05
RECON22	Consolidation	0,20,10	4-6	20	F	23.43	14	0.3	0	8	1	40	0	0	0	1	0	0.866667	0.85	0.966667	0.75	0.7	0.9	1	1	1	0.85	0.85	1	0.983333	0.983333	0.983333	0.95	0.95	0.95	1	1	1	1	1	1	0.116667	0.133333	0.0166667	0.2	0.25	0.05	0	0
RECON23	Encoding	10,20,0	2-4	20	F	25.87	14	4	0	3	3	30	0	4	7	3	0	0.983333	1	0.966667	1	1	0.95	1	1	1	0.95	1	0.95	1	1	1	1	1	1	1	1	1	1	1	1	0.0166667	0	0.0333333	0	0	0.05	0	0
RECON24	Encoding	0,10,20	8+	23	F	24.35	16	1	0	8	0	150	0	0	1	2	0	0.883333	0.95	0.933333	0.8	0.95	0.9	0.95	0.95	0.95	0.9	0.95	0.95	0.933333	0.966667	0.95	0.9	0.95	0.9	0.95	0.95	0.95	0.95	1	1	0.05	0.0166667	0.0166667	0.1	0	0	0	0
RECON25	Consolidation	20,10,0	8+	22	M	22.91	14	1.5	0	6	5	100+	0	17	2	12	0	0.833333	0.95	0.933333	0.8	0.95	0.9	0.75	0.9	0.95	0.95	1	0.95	0.866667	0.983333	0.95	0.85	1	0.95	0.8	0.95	0.95	0.95	1	0.95	0.0333333	0.0333333	0.0166667	0.05	0.05	0.05	0.05	0.05
RECON26	Encoding	10,20,0	6-8	20	F	19.02	14	0.25	0	4	4	150	0	1	3	1	0	0.9	1	1	0.95	1	1	0.8	1	1	0.95	1	1	0.9	1	1	0.95	1	1	0.8	1	1	0.95	1	1	0	0	0	0	0	0	0	0
RECON27	Consolidation	0,20,10	2-4	22	F	21.65	14	2	0	18	1	60	0	17	0	9	0	0.916667	0.833333	0.866667	0.9	0.85	0.85	0.95	0.8	0.85	0.9	0.85	0.9	0.916667	0.883333	0.95	0.9	0.9	0.95	0.95	0.85	0.95	0.9	0.9	0.95	0	0.05	0.0833333	0	0.05	0.1	0	0.05
RECON28	Encoding	0,20,10	<2	20	F	20.62	14	0.5	0	3	0	4	0	0	0	0	0	0.783333	0.683333	0.583333	0.8	0.8	0.65	0.8	0.6	0.6	0.75	0.65	0.5	0.85	0.9	0.716667	0.9	0.95	0.9	0.9	0.8	0.65	0.75	0.95	0.6	0.0666667	0.216667	0.133333	0.1	0.15	0.25	0.1	0.2
RECON29	Encoding	20,0,10	<2	27	M	21.54	16	0.25	0	8	0	40	0	0	0	2	0	0.733333	0.7	0.583333	0.7	0.7	0.4	0.65	0.65	0.6	0.85	0.75	0.75	0.966667	0.933333	0.983333	0.95	0.95	1	1	0.95	0.95	0.95	0.9	1	0.233333	0.233333	0.4	0.25	0.25	0.6	0.35	0.3
RECON30	Encoding	0,10,20	4-6	20	F	24.05	14	1	0	2	2	30	1	2	1	9	10	0.966667	0.9	0.983333	1	0.95	0.95	0.9	0.95	1	1	0.8	1	1	0.95	1	1	1	1	1	1	1	1	0.85	1	0.0333333	0.05	0.0166667	0	0.05	0.05	0.1	0.05
RECON31	Encoding	10,0,20	2-4	20	M	24.05	14	1	0	10	0	8	0	0	0	0	0	0.8	0.916667	0.783333	0.8	0.9	0.85	0.75	0.85	0.75	0.85	1	0.75	0.85	0.916667	0.783333	0.8	0.9	0.85	0.8	0.85	0.75	0.95	1	0.75	0.05	0	0	0	0	0	0.05	0
RECON32	Consolidation	0,20,10	2-4	32	M	25.85	14	1	0	21	8	100+	0	0	0	0	0	0.45	0.1	0.316667	0.4	0.15	0.4	0.5	0.05	0.3	0.45	0.1	0.25	1	1	1	1	1	1	1	1	1	1	1	1	0.55	0.9	0.683333	0.6	0.85	0.6	0.5	0.95
RECON33	Encoding	10,0,20	8+	20	M	19.92	14	4	0.5	50	7	80	0	0	0	2	0	0.85	0.933333	0.85	0.7	0.95	0.7	0.9	0.9	0.85	0.95	0.95	1	0.883333	0.966667	0.9	0.8	1	0.75	0.9	0.9	0.95	0.95	1	1	0.0333333	0.0333333	0.05	0.1	0.05	0.05	0	0
RECON34	Encoding	20,0,10	8+	21	F	26.08	16	1	0	6	0	27	0	0	0	2	0	0.866667	0.783333	0.95	0.9	0.85	0.95	0.8	0.65	0.95	0.9	0.85	0.95	0.916667	0.833333	0.966667	0.9	0.9	1	0.85	0.75	0.95	1	0.85	0.95	0.05	0.05	0.0166667	0	0.05	0.05	0.05	0.1
RECON35	Consolidation	20,0,10	8+	19	F	20.52	14	0	0	0	0	0	0	0	0	0	0	0.9	0.716667	0.9	1	0.7	0.95	0.9	0.65	0.85	0.8	0.8	0.9	0.916667	0.733333	0.933333	1	0.7	1	0.9	0.7	0.85	0.85	0.8	0.95	0.0166667	0.0166667	0.0333333	0	0	0.05	0	0.05
RECON36	Encoding	0,20,10	8+	28	M	21.43	12	2	0	3	1	35	0	25	6	5	0	0.65	0.783333	0.7	0.6	0.9	0.8	0.55	0.75	0.65	0.8	0.7	0.65	1	0.983333	1	1	1	1	1	0.95	1	1	1	1	0.35	0.2	0.3	0.4	0.1	0.2	0.45	0.2
RECON37	Consolidation	20,0,10	2-4	25	M	20.52	16	0.5	0.5	6	4	20	10	0	0	0	0	0.783333	0.85	0.9	0.8	0.85	0.85	0.65	0.75	0.85	0.9	0.95	1	0.85	0.85	0.95	0.85	0.85	0.9	0.8	0.75	0.95	0.9	0.95	1	0.0666667	0	0.05	0.05	0	0.05	0.15	0
RECON38	Consolidation	0,10,20	8+	19	M	23.32	14	0	0	1	0	3	0	0	0	0	0	0.966667	0.9	0.866667	0.95	0.9	0.95	0.95	0.9	0.75	1	0.9	0.9	0.966667	0.933333	0.883333	0.95	0.95	0.95	0.95	0.9	0.8	1	0.95	0.9	0	0.0333333	0.0166667	0	0.05	0	0	0
RECON39	Encoding	10,0,20	2-4	19	M	20.25	14	0	0	0	0	0	0	0	0	0	0	0.65	0.75	0.633333	0.45	0.8	0.8	0.6	0.55	0.45	0.9	0.9	0.65	0.666667	0.766667	0.65	0.5	0.85	0.8	0.6	0.55	0.45	0.9	0.9	0.7	0.0166667	0.0166667	0.0166667	0.05	0.05	0	0	0
RECON40	Consolidation	20,10,0	8+	21	M	22.98	14	0	0	0	0	10	0	0	0	0	0	0.833333	0.883333	0.966667	0.75	1	0.95	0.9	0.85	1	0.85	0.8	0.95	0.866667	0.916667	0.966667	0.8	1	0.95	0.9	0.9	1	0.9	0.85	0.95	0.0333333	0.0333333	0	0.05	0	0	0	0.05
RECON41	Encoding	10,20,0	8+	21	M	20.36	12	0	0	0	4	50	0	0	0	0	0	0.833333	0.732768	0.933333	0.75	0.75	0.9	0.8	0.6	0.95	0.95	0.85	0.95	0.866667	0.766667	0.933333	0.8	0.75	0.9	0.8	0.65	0.95	1	0.9	0.95	0.0333333	0.0338983	0	0.05	0	0	0	0.05
RECON42	Consolidation	20,10,0	8+	31	F	21.28	16	0.25	0	4	0	15	0	0	0	2	0	0.866667	0.916667	0.95	0.95	0.9	1	0.75	0.9	0.85	0.9	0.95	1	0.883333	0.95	1	0.95	0.9	1	0.75	1	1	0.95	0.95	1	0.0166667	0.0333333	0.05	0	0	0	0	0.1
RECON43	Consolidation	10,20,0	8+	25	M	22.98	16	1	7	0	0	20	0	1	0	1	1	0.983333	0.95	0.966667	1	1	0.9	0.95	0.95	1	1	0.9	1	1	0.983333	0.983333	1	1	0.95	1	1	1	1	0.95	1	0.0166667	0.0333333	0.0166667	0	0	0.05	0.05	0.05
RECON44	Consolidation	0,20,10	8+	31	F	19.51	18	2	0	3	1	300	0	2	0	4	0	0.983333	0.966667	0.966667	1	0.95	1	1	1	1	0.95	0.95	0.9	0.983333	0.983333	0.966667	1	1	1	1	1	1	0.95	0.95	0.9	0	0.0166667	0	0	0.05	0	0	0
RECON45	Consolidation	10,20,0	6-8	23	F	25.77	16	1.5	0	6	0	6	0	0	0	1	0	0.833333	1	0.916667	0.85	1	0.95	0.75	1	0.9	0.9	1	0.9	0.9	1	0.933333	0.95	1	0.95	0.8	1	0.9	0.95	1	0.95	0.0666667	0	0.0166667	0.1	0	0	0.05	0
RECON46	Encoding	10,0,20	<2	25	M	22.4	18	2	0	4	0	40	0	0	0	0	0	0.833333	0.766667	0.733333	0.9	0.75	0.75	0.8	0.75	0.75	0.8	0.8	0.7	0.85	0.883333	0.833333	0.9	0.95	0.9	0.85	0.85	0.85	0.8	0.85	0.75	0.0166667	0.116667	0.1	0	0.2	0.15	0.05	0.1
RECON47	Encoding	20,0,10	8+	34	F	19.68	16	2	0	2	2	60	2	80	11	125	50	0.8	0.833333	0.683333	0.7	0.7	0.7	0.95	0.9	0.6	0.75	0.9	0.75	0.983333	0.95	0.916667	1	1	0.9	0.95	0.9	0.9	1	0.95	0.95	0.183333	0.116667	0.233333	0.3	0.3	0.2	0	0
RECON48	Consolidation	10,0,20	2-4	20	M	21.13	14	0.5	0	1	0	0	0	0	0	0	0	0.95	0.933333	0.95	0.9	0.95	0.95	0.95	0.9	1	1	0.95	0.9	0.95	0.983333	0.966667	0.9	1	1	0.95	0.95	1	1	1	0.9	0	0.05	0.0166667	0	0.05	0.05	0	0.05
RECON49	Consolidation	10,20,0	8+	22	M	25.11	16	2.5	14	2	0	6	0	1	0	0	1	0.983333	1	0.933333	1	1	1	1	1	0.9	0.95	1	0.9	0.983333	1	0.933333	1	1	1	1	1	0.9	0.95	1	0.9	0	0	0	0	0	0	0	0
RECON51	Consolidation	0,10,20	8+	32	F	20.11	16	0	0	0	1	50	0	0	0	6	0	0.966667	0.966667	0.95	1	0.95	0.9	0.95	0.95	0.95	0.95	1	1	0.983333	0.983333	0.983333	1	1	1	1	0.95	0.95	0.95	1	1	0.0166667	0.0166667	0.0333333	0	0.05	0.1	0.05	0
RECON52	Consolidation	10,0,20	<2	19	F	19.02	16	1	0	4	0	0	0	0	0	0	0	0.916667	0.9	0.933333	0.85	0.85	0.9	0.95	0.9	0.9	0.95	0.95	1	0.966667	0.933333	0.983333	0.95	0.95	1	0.95	0.9	0.95	1	0.95	1	0.05	0.0333333	0.05	0.1	0.1	0.1	0	0
RECON53	Encoding	20,0,10	4-6	29	M	25.7	14	0.5	0	24	4	100	25	25	10	35	0	0.95	0.916667	0.9	0.95	0.9	0.85	0.95	0.9	0.9	0.95	0.95	0.95	0.95	0.95	0.966667	0.95	0.9	0.95	0.95	0.95	1	0.95	1	0.95	0	0.0333333	0.0666667	0	0	0.1	0	0.05
RECON54	Consolidation	20,10,0	<2	18	F	23.32	14	0	0	2	3	15	0	0	0	0	0	0.883333	0.933333	0.833333	0.85	1	0.85	0.95	0.95	0.75	0.85	0.85	0.9	0.883333	0.933333	0.85	0.85	1	0.9	0.95	0.95	0.75	0.85	0.85	0.9	0	0	0.0166667	0	0	0.05	0	0
RECON55	Encoding	0,10,20	4-6	22	M	21.27	16	0.5	0	9	1	300	10	21	10	4	2	0.983333	0.95	0.95	1	0.95	0.95	0.95	0.9	1	1	1	0.9	1	1	1	1	1	1	1	1	1	1	1	1	0.0166667	0.05	0.05	0	0.05	0.05	0.05	0.1
RECON56	Encoding	10,20,0	2-4	25	F	23.05	14	2	0	1	0	0	0	0	0	0	0	0.783333	0.933333	0.683333	0.75	0.95	0.6	0.75	1	0.7	0.85	0.85	0.75	0.9	0.95	0.816667	0.9	0.95	0.75	0.9	1	0.85	0.9	0.9	0.85	0.116667	0.0166667	0.133333	0.15	0	0.15	0.15	0
RECON57	Consolidation	20,0,10	4-6	31	F	21.54	18	3	0	3	1	45	0	0	0	0	0	0.916667	0.9	0.933333	0.9	0.85	1	0.85	0.9	0.9	1	0.95	0.9	0.95	1	0.983333	0.9	1	1	0.95	1	1	1	1	0.95	0.0333333	0.1	0.05	0	0.15	0	0.1	0.1
RECON58	Encoding	20,0,10	4-6	22	F	22.33	16	0.5	0	4	1	1	0	0	0	0	0	0.9	0.9	0.95	0.9	0.9	0.9	0.85	0.85	0.95	0.95	0.95	1	0.983333	1	1	1	1	1	1	1	1	0.95	1	1	0.0833333	0.1	0.05	0.1	0.1	0.1	0.15	0.15
RECON59	Encoding	0,20,10	2-4	25	M	22.33	14	0.5	1	12	0	50	0	2	1	6	1	0.966667	0.916667	0.9	1	0.95	0.85	0.95	0.95	0.9	0.95	0.85	0.95	0.966667	0.966667	1	1	1	1	0.95	0.95	1	0.95	0.95	1	0	0.05	0.1	0	0.05	0.15	0	0
RECON61	Encoding	0,20,10	8+	23	M	24.35	14	0.5	5	9	10	100	0	0	0	0	0	0.816667	0.766667	0.85	0.8	0.65	0.8	0.85	0.7	0.8	0.8	0.95	0.95	0.883333	0.866667	0.883333	0.85	0.85	0.8	0.9	0.8	0.85	0.9	0.95	1	0.0666667	0.1	0.0333333	0.05	0.2	0	0.05	0.1
RECON62	Consolidation	20,0,10	4-6	29	F	19.65	18	1	0	2	0	12	0	1	0	0	0	0.833333	0.883333	0.95	0.9	0.9	0.95	0.65	0.85	0.95	0.95	0.9	0.95	0.933333	0.933333	0.983333	1	0.95	1	0.8	0.85	1	1	1	0.95	0.1	0.05	0.0333333	0.1	0.05	0.05	0.15	0
RECON63	Consolidation	0,20,10	2-4	25	F	26.5	16	0.1	0	4	1	25	0	0	0	0	0	0.983333	0.883333	0.916667	0.95	0.9	0.85	1	0.8	0.9	1	0.95	1	0.983333	0.933333	0.966667	0.95	0.95	1	1	0.9	0.9	1	0.95	1	0	0.05	0.05	0	0.05	0.15	0	0.1
RECON64	Consolidation	20,0,10	4-6	18	F	23.32	14	2	0	6	0	11	0	0	0	0	0	0.733333	0.766667	0.883333	0.65	0.8	0.9	0.7	0.8	0.85	0.85	0.7	0.9	0.833333	0.816667	0.883333	0.8	0.8	0.9	0.8	0.8	0.85	0.9	0.85	0.9	0.1	0.05	0	0.15	0	0	0.1	0
[truncated: 619 more columns]
